# Supplementary material for: Rolling circle RNA synthesis catalyzed by RNA
Source: eLife. 2022 Feb 2;11:e75186. doi: 10.7554/eLife.75186 (PMC8937235; doi:10.7554/eLife.75186)
Supplement: Figure 1—source data 1. [file elife-75186-fig1-data1.zip]

Archive with 6 entries (5 files):
- Figure 1-source data 1/original gel files/
- Figure 1-source data 1/original gel files/20181218-175115-[Cy2].gel
- Figure 1-source data 1/original gel files/20201218-141135-FITC.gel
- Figure 1-source data 1/Source data for Figure 1 - Quant. of gel 20201218.xlsx
- Figure 1-source data 1/Uncut gel from Figure 1B.png
- Figure 1-source data 1/Uncut gel from Figure 1D.png
