# Supplementary material for: Rolling circle RNA synthesis catalyzed by RNA
Source: eLife. 2022 Feb 2;11:e75186. doi: 10.7554/eLife.75186 (PMC8937235; doi:10.7554/eLife.75186)
Supplement: Figure 1—figure supplement 1—source data 1. [file elife-75186-fig1-figsupp1-data1.zip]

Archive with 2 entries (2 files):
- Figure 1-Figure supplement 1-source data 1/20181030-163802-[Cy2].gel
- Figure 1-Figure supplement 1-source data 1/Uncut gel from Figure 1 - Fig. suppl. 1B (Gel 2018.10.30).png
