# Supplementary material for: Rolling circle RNA synthesis catalyzed by RNA
Source: eLife. 2022 Feb 2;11:e75186. doi: 10.7554/eLife.75186 (PMC8937235; doi:10.7554/eLife.75186)
Supplement: Figure 2—source data 1. [file elife-75186-fig2-data1.zip]

Archive with 7 entries (6 files):
- Figure 2-source data 1/Original gel files/
- Figure 2-source data 1/Original gel files/20190211-144244-[Cy2].gel
- Figure 2-source data 1/Original gel files/20191001-173612-FITC.gel
- Figure 2-source data 1/Source data for Figure 2 - Quant. of gel 20190211.xlsx
- Figure 2-source data 1/Source data for Figure 2 - Quant. of gel 20191001.xlsx
- Figure 2-source data 1/Uncut gel from Figure 2B.png
- Figure 2-source data 1/Uncut gel from Figure 2D.png
