# Supplementary material for: Rolling circle RNA synthesis catalyzed by RNA
Source: eLife. 2022 Feb 2;11:e75186. doi: 10.7554/eLife.75186 (PMC8937235; doi:10.7554/eLife.75186)
Supplement: Figure 2—figure supplement 1—source data 1. [file elife-75186-fig2-figsupp1-data1.zip]

Archive with 16 entries (15 files):
- Figure 2-Figure supplement 1-source data 1/original gel files/
- Figure 2-Figure supplement 1-source data 1/original gel files/20190605_180522-FITC.gel
- Figure 2-Figure supplement 1-source data 1/original gel files/20190912-155231-FITC.gel
- Figure 2-Figure supplement 1-source data 1/original gel files/20190916-153845-FITC.gel
- Figure 2-Figure supplement 1-source data 1/original gel files/20200106-145855-FITC.gel
- Figure 2-Figure supplement 1-source data 1/original gel files/20201102-175314-FITC.gel
- Figure 2-Figure supplement 1-source data 1/Source data for Figure 2, Fig. suppl. 1A - Quant. of gel 20200106.xlsx
- Figure 2-Figure supplement 1-source data 1/Source data for Figure 2, Fig. suppl. 1B - Quant. of gel 20190916.xlsx
- Figure 2-Figure supplement 1-source data 1/Source data for Figure 2, Fig. suppl. 1B - Quant. of gel 20201102.xlsx
- Figure 2-Figure supplement 1-source data 1/Source data for Figure 2, Fig. suppl. 1C - Quant. of gel 20190605.xlsx
- Figure 2-Figure supplement 1-source data 1/Source data for Figure 2, Fig. suppl. 1D - Quant. of gel 20190912.xlsx
- Figure 2-Figure supplement 1-source data 1/Uncut gel from Figure 2 - Fig. suppl. 1A (Gel 2020.01.06).png
- Figure 2-Figure supplement 1-source data 1/Uncut gel from Figure 2 - Fig. suppl. 1B (CHES) (Gel 2020.11.02).png
- Figure 2-Figure supplement 1-source data 1/Uncut gel from Figure 2 - Fig. suppl. 1B (Tris) (Gel 2019.09.16).png
- Figure 2-Figure supplement 1-source data 1/Uncut gel from Figure 2 - Fig. suppl. 1C (Gel 2019.06.05).png
- Figure 2-Figure supplement 1-source data 1/Uncut gel from Figure 2 - Fig. suppl. 1D (Gel 2019.09.12).png
