# Supplementary material for: Rolling circle RNA synthesis catalyzed by RNA
Source: eLife. 2022 Feb 2;11:e75186. doi: 10.7554/eLife.75186 (PMC8937235; doi:10.7554/eLife.75186)
Supplement: Figure 4—source data 1. [file elife-75186-fig4-data1.zip]

Archive with 1 entries (1 files):
- Figure 4-source data 1/Source data for Figure 4, Analysis of deep-sequencing reads.xlsx
