# Supplementary material for: Rolling circle RNA synthesis catalyzed by RNA
Source: eLife. 2022 Feb 2;11:e75186. doi: 10.7554/eLife.75186 (PMC8937235; doi:10.7554/eLife.75186)
Supplement: Figure 4—figure supplement 1—source data 1. [file elife-75186-fig4-figsupp1-data1.zip]

Archive with 5 entries (4 files):
- Figure 4-Figure supplement 1-source data 1/Original gel files/
- Figure 4-Figure supplement 1-source data 1/Original gel files/20200819-155123-FITC.gel
- Figure 4-Figure supplement 1-source data 1/Original gel files/20201029-155836-[Cy2].gel
- Figure 4-Figure supplement 1-source data 1/Uncut gel from Figure 4 - Fig. suppl. 1A (Gel 2020.10.29).png
- Figure 4-Figure supplement 1-source data 1/Uncut gel from Figure 4 - Fig. suppl. 1B (Gel 2020.08.19).png
