# Supplementary material for: Rolling circle RNA synthesis catalyzed by RNA
Source: eLife. 2022 Feb 2;11:e75186. doi: 10.7554/eLife.75186 (PMC8937235; doi:10.7554/eLife.75186)
Supplement: Figure 5—source data 1. [file elife-75186-fig5-data1.zip]

Archive with 9 entries (8 files):
- Figure 5-source data 1/Original gel files/
- Figure 5-source data 1/Original gel files/20200115-175412-FITC.gel
- Figure 5-source data 1/Original gel files/20200131-164751-FITC.gel
- Figure 5-source data 1/Original gel files/20201215-141325-FITC.gel
- Figure 5-source data 1/Source data for Figure 5, Analysis of deep-sequencing reads.xlsx
- Figure 5-source data 1/Thumbs.db
- Figure 5-source data 1/Uncut gel from Figure 5B, Lane1to4.png
- Figure 5-source data 1/Uncut gel from Figure 5B, Lane5,6.png
- Figure 5-source data 1/Uncut gel from Figure 5C.png
