# Supplementary material for: Rolling circle RNA synthesis catalyzed by RNA
Source: eLife. 2022 Feb 2;11:e75186. doi: 10.7554/eLife.75186 (PMC8937235; doi:10.7554/eLife.75186)
Supplement: Figure 6—source data 1. [file elife-75186-fig6-data1.zip]

Archive with 6 entries (5 files):
- Figure 6-source data 1/Original gel files/
- Figure 6-source data 1/Original gel files/20201124-172454-FITC.gel
- Figure 6-source data 1/Original gel files/20201207-174524-FITC.gel
- Figure 6-source data 1/Original gel files/Thumbs.db
- Figure 6-source data 1/Uncut gel from Figure 6B.png
- Figure 6-source data 1/Uncut gel from Figure 6C.png
